# Supplementary material for: Mesenchymal Osr1+ cells regulate embryonic lymphatic vessel formation
Source: Development. 2024 Sep 2;151(17):dev202747. doi: 10.1242/dev.202747 (PMC11441984; doi:10.1242/dev.202747)
Supplement: Table S6. Dermal fibroblast intersection analysis. [file develop-151-202747-TableS6.csv]

## Sheet: Hoja1
			Osr1 KO DE genes
			down	up
		Cluster 7 up genes	19	31	976
		log2FC ≥ 0.2 & percFC ≥ 0	250	261
			Intersection(Osr1 KO down genes, Cluster 7 up genes)
			Genes	Expression in Osr1+ cells
			A2m	down
			Adamts19	down
			Agtr2	down
			Angptl4	down
			Ano1	down
			Col3a1	down
			Dcn	down
			Gap43	down
			Gfra1	down
			Kitl	down
			Lum	down
			Mgst1	down
			Mt1	down
			Nova1	down
			Rspo1	down
			Stra6	down
			Sulf1	down
			Tgfbr3	down
			Wnt11	down
			Intersection(Osr1 KO up genes, Cluster 7 up genes)
			Genes	Expression in Osr1+ cells
			Adamts6	up
			Adamtsl1	up
			Adcy2	up
			Arhgap6	up
			Auts2	up
			Cacna1d	up
			Cadm1	up
			Cntnap2	up
			Col24a1	up
			Col8a1	up
			Cpxm2	up
			Crispld1	up
			Esr1	up
			Fat4	up
			Foxp1	up
			Frem1	up
			Igfbp5	up
			Inhba	up
			Kcnq5	up
			Med12l	up
			Nnat	up
			Plxna4	up
			Scube2	up
			Sdc2	up
			Sgcd	up
			Sipa1l1	up
			Sulf2	up
			Tanc1	up
			Thsd4	up
			Tnc	up
			Tnfrsf19	up
