# Supplementary material for: Mesenchymal Osr1+ cells regulate embryonic lymphatic vessel formation
Source: Development. 2024 Sep 2;151(17):dev202747. doi: 10.1242/dev.202747 (PMC11441984; doi:10.1242/dev.202747)
Supplement: Table S7. Mesenchymal-LEC ligand-receptor pair analysis. [file develop-151-202747-TableS7.csv]

## Sheet: Hoja1
pair	Osr1 LECs DE genes			Osr1 Het/KO DE genes
	type	gene	fold change	type	gene	fold change
A2m_Lrp1	receptor	Lrp1	down	ligand	A2m	down
Ace_Agtr2	ligand	Ace	down	receptor	Agtr2	down
Adam12_Sdc4	ligand	Adam12	up	receptor	Sdc4	down
Adcyap1_Adcyap1r1	receptor	Adcyap1r1	down	ligand	Adcyap1	up
Angptl2_Tie1	receptor	Tie1	up	ligand	Angptl2	up
Angptl4_Tie1	receptor	Tie1	up	ligand	Angptl4	down
Apoe_Lrp1	receptor	Lrp1	down	ligand	Apoe	down
Apoe_Sorl1	receptor	Sorl1	down	ligand	Apoe	down
Bmp4_Acvr2a	receptor	Acvr2a	up	ligand	Bmp4	down
Bmp4_Bmpr1a	receptor	Bmpr1a	down	ligand	Bmp4	down
Bmp5_Acvr2a	receptor	Acvr2a	up	ligand	Bmp5	up
Bmp5_Bmpr1a	receptor	Bmpr1a	down	ligand	Bmp5	up
C1qb_Lrp1	receptor	Lrp1	down	ligand	C1qb	down
Col11a1_Ddr1	receptor	Ddr1	down	ligand	Col11a1	up
Col1a1_Cd36	ligand	Col1a1	down	receptor	Cd36	down
Col1a1_Itga11	ligand	Col1a1	down	receptor	Itga11	up
Col1a2_Cd36	ligand	Col1a2	down	receptor	Cd36	down
Col1a2_Itga11	ligand	Col1a2	down	receptor	Itga11	up
Col3a1_Ddr1	receptor	Ddr1	down	ligand	Col3a1	down
Col3a1_Ddr2	receptor	Ddr2	down	ligand	Col3a1	down
Cxcl12_Cxcr4	receptor	Cxcr4	down	ligand	Cxcl12	down
Cxcl12_Sdc4	ligand	Cxcl12	down	receptor	Sdc4	down
Dcn_Egfr	receptor	Egfr	down	ligand	Dcn	down
Dlk1_Notch3	receptor	Notch3	down	ligand	Dlk1	down
Efemp1_Egfr	ligand	Efemp1	down	receptor	Egfr	up
Efemp2_Aqp1	ligand	Efemp2	down	receptor	Aqp1	up
Efnb3_Ephb4	ligand	Efnb3	down	receptor	Ephb4	up
F13a1_Itga9	receptor	Itga9	up	ligand	F13a1	down
Fgf11_Fgfr2	ligand	Fgf11	down	receptor	Fgfr2	up
Fgf2_Fgfr2	ligand	Fgf2	down	receptor	Fgfr2	up
Fgf2_Sdc2	ligand	Fgf2	down	receptor	Sdc2	up
Fgf2_Sdc4	ligand	Fgf2	down	receptor	Sdc4	down
Hbegf_Egfr	ligand	Hbegf	down	receptor	Egfr	up
Icam1_Egfr	ligand	Icam1	up	receptor	Egfr	up
Icam1_Itgam	ligand	Icam1	up	receptor	Itgam	down
Icam2_Itgam	ligand	Icam2	up	receptor	Itgam	down
Il1a_Il1r1	receptor	Il1r1	down	ligand	Il1a	down
Il1b_Il1r1	receptor	Il1r1	down	ligand	Il1b	down
Il1rn_Il1r1	receptor	Il1r1	down	ligand	Il1rn	down
Inhba_Acvr2a	receptor	Acvr2a	up	ligand	Inhba	up
Inhba_Tgfbr3	ligand	Inhba	down	receptor	Tgfbr3	down
Inhba_Tgfbr3	receptor	Tgfbr3	up	ligand	Inhba	up
L1cam_Egfr	ligand	L1cam	down	receptor	Egfr	up
L1cam_Fgfr2	ligand	L1cam	down	receptor	Fgfr2	up
Lama1_Sdc2	ligand	Lama1	down	receptor	Sdc2	up
Lama1_Sdc4	ligand	Lama1	down	receptor	Sdc4	down
Lama2_Itga6	receptor	Itga6	up	ligand	Lama2	up
Lama3_Sdc2	ligand	Lama3	down	receptor	Sdc2	up
Lamc2_Itga6	receptor	Itga6	up	ligand	Lamc2	up
Ncam1_Fgfr2	ligand	Ncam1	down	receptor	Fgfr2	up
Ncam1_Gfra1	ligand	Ncam1	down	receptor	Gfra1	down
Ngf_Ngfr	ligand	Ngf	down	receptor	Ngfr	down
Ntn1_Neo1	receptor	Neo1	down	ligand	Ntn1	down
Ntn1_Neo1	ligand	Ntn1	up	receptor	Neo1	up
Ntn1_Unc5b	receptor	Unc5b	up	ligand	Ntn1	down
Ntn1_Unc5c	receptor	Unc5c	down	ligand	Ntn1	down
Nts_Ngfr	ligand	Nts	up	receptor	Ngfr	down
Olfm2_Robo2	ligand	Olfm2	down	receptor	Robo2	up
Pdgfc_Flt4	receptor	Flt4	up	ligand	Pdgfc	up
Pdgfc_Kdr	receptor	Kdr	up	ligand	Pdgfc	up
Pdgfc_Pdgfra	receptor	Pdgfra	down	ligand	Pdgfc	up
Pf4_Sdc2	receptor	Sdc2	down	ligand	Pf4	down
Plat_Itgam	ligand	Plat	down	receptor	Itgam	down
Plat_Lrp1	receptor	Lrp1	down	ligand	Plat	down
Plau_Itgam	ligand	Plau	up	receptor	Itgam	down
Plau_Itgav	receptor	Itgav	up	ligand	Plau	down
Plau_Lrp1	receptor	Lrp1	down	ligand	Plau	down
Plau_Mrc2	receptor	Mrc2	down	ligand	Plau	down
Plau_Plaur	ligand	Plau	up	receptor	Plaur	down
Rgma_Neo1	ligand	Rgma	down	receptor	Neo1	up
Sema3c_Nrp2	receptor	Nrp2	up	ligand	Sema3c	up
Sema3c_Plxnd1	receptor	Plxnd1	up	ligand	Sema3c	up
Sema3e_Plxnd1	receptor	Plxnd1	up	ligand	Sema3e	up
Slit2_Robo2	ligand	Slit2	down	receptor	Robo2	up
Slit3_Robo2	ligand	Slit3	down	receptor	Robo2	up
Spp1_Itga9	receptor	Itga9	up	ligand	Spp1	down
Spp1_Itgav	receptor	Itgav	up	ligand	Spp1	down
Spp1_S1pr1	receptor	S1pr1	up	ligand	Spp1	down
Tgfb1_Acvrl1	ligand	Tgfb1	up	receptor	Acvrl1	down
Tgfb1_Cav1	receptor	Cav1	up	ligand	Tgfb1	down
Tgfb1_Cxcr4	receptor	Cxcr4	down	ligand	Tgfb1	down
Tgfb1_Itgav	receptor	Itgav	up	ligand	Tgfb1	down
Tgfb1_Sdc2	receptor	Sdc2	down	ligand	Tgfb1	down
Tgfb1_Sdc2	ligand	Tgfb1	up	receptor	Sdc2	up
Tgfb1_Tgfbr1	receptor	Tgfbr1	up	ligand	Tgfb1	down
Tgfb1_Tgfbr2	receptor	Tgfbr2	up	ligand	Tgfb1	down
Tgfb1_Tgfbr3	receptor	Tgfbr3	up	ligand	Tgfb1	down
Tgfb1_Tgfbr3	ligand	Tgfb1	up	receptor	Tgfbr3	down
Tgfb2_Tgfbr3	ligand	Tgfb2	down	receptor	Tgfbr3	down
Tgfb3_Acvrl1	ligand	Tgfb3	down	receptor	Acvrl1	down
Tgfb3_Tgfbr1	receptor	Tgfbr1	up	ligand	Tgfb3	up
Tgfb3_Tgfbr2	receptor	Tgfbr2	up	ligand	Tgfb3	up
Tgfb3_Tgfbr3	ligand	Tgfb3	down	receptor	Tgfbr3	down
Tgfb3_Tgfbr3	receptor	Tgfbr3	up	ligand	Tgfb3	up
Tgm2_Sdc4	ligand	Tgm2	up	receptor	Sdc4	down
Thbs1_Cd36	ligand	Thbs1	down	receptor	Cd36	down
Thbs1_Sdc4	ligand	Thbs1	down	receptor	Sdc4	down
Timp3_Kdr	receptor	Kdr	up	ligand	Timp3	up
Tnc_Cntn1	receptor	Cntn1	down	ligand	Tnc	up
Tnc_Egfr	ligand	Tnc	down	receptor	Egfr	up
Tnc_Egfr	receptor	Egfr	down	ligand	Tnc	up
Tnc_Itga9	receptor	Itga9	up	ligand	Tnc	up
Tnc_Itgav	receptor	Itgav	up	ligand	Tnc	up
Tnc_Sdc4	ligand	Tnc	down	receptor	Sdc4	down
Tnf_Tnfrsf1a	receptor	Tnfrsf1a	down	ligand	Tnf	down
Vcan_Egfr	ligand	Vcan	down	receptor	Egfr	up
Vcan_Tlr1	ligand	Vcan	down	receptor	Tlr1	up
Vcan_Tlr2	ligand	Vcan	down	receptor	Tlr2	down
Vegfa_Egfr	ligand	Vegfa	down	receptor	Egfr	up
Vtn_Cd47	receptor	Cd47	up	ligand	Vtn	down
Vtn_Itgav	receptor	Itgav	up	ligand	Vtn	down
Vtn_Kdr	receptor	Kdr	up	ligand	Vtn	down
